# Supplementary material for: A Bocage Landscape Restricts the Gene Flow of Pest Vole Populations
Source: Life (Basel). 2022 May 27;12(6):800. doi: 10.3390/life12060800 (PMC9225191; doi:10.3390/life12060800)
Supplement: Supplementary file 1 [file life-12-00800-s001.zip]

Archive with 1 entries (1 files):
- life-1735302-supplementary.pdf
